# Supplementary material for: Prognostic and therapeutic significance of a novel ferroptosis related signature in colorectal cancer patients
Source: Bioengineered. 2022 Jan 22;13(2):2498–512. doi: 10.1080/21655979.2021.2017627 (PMC8973628; doi:10.1080/21655979.2021.2017627)
Supplement: Supplemental Material [file KBIE_A_2017627_SM0314.zip]

Archive with 2 entries (1 files):
- supplementary/
- supplementary/Supplemental Table 1clean.docx
